# Supplementary material for: LPPR5 Expression in Glioma Affects Growth, Vascular Architecture, and Sunitinib Resistance
Source: Int J Mol Sci. 2022 Mar 13;23(6):3108. doi: 10.3390/ijms23063108 (PMC8952597; doi:10.3390/ijms23063108)
Supplement: Supplementary file 1 [file ijms-23-03108-s001.zip]

Archive with 6 entries (6 files):
- correlationDNA.cp
- SupplementalFigure 1.pdf
- SupplementalFigure 2.pdf
- SupplementalFigure 3.pdf
- SupplementalFigure 4.pdf
- VesselDensity.cpproj
